# Supplementary material for: 5-(Pyridin-2-yl)-3,3′-bi(1H-1,2,4-triazole)
Source: Acta Crystallogr Sect E Struct Rep Online. 2011 Jul 13;67(Pt 8):o2037. doi: 10.1107/S1600536811027449 (PMC3213486; doi:10.1107/S1600536811027449)
Supplement: Supplementary file 2 [file e-67-o2037-Isup2.hkl]

# 
# h,k,l, Fc-squared, Fo-squared, sigma(Fo-squared) and status flag 
# 
data_I
_shelx_title ' AAA in P2(1)/c' 
_shelx_refln_list_code          4 
_shelx_F_calc_maximum      153.82 
_exptl_crystal_F_000       440.00 
_reflns_d_resolution_high  0.8108 
 
loop_ 
 _symmetry_equiv_pos_as_xyz 
 'x, y, z' 
 '-x, y+1/2, -z+1/2' 
 '-x, -y, -z' 
 'x, -y-1/2, z-1/2' 
 
_cell_length_a    12.3715 
_cell_length_b     7.5361 
_cell_length_c    10.0074 
_cell_angle_alpha  90.000 
_cell_angle_beta   93.670 
_cell_angle_gamma  90.000 
 
_shelx_F_squared_multiplier     1.000 
 
loop_ 
 _refln_index_h 
 _refln_index_k 
 _refln_index_l 
 _refln_F_squared_calc 
 _refln_F_squared_meas 
 _refln_F_squared_sigma 
 _refln_observed_status 
   1   0   0      663.22      650.13     21.48 o 
   2   0   0      856.12      855.97     28.58 o 
   3   0   0      293.82      305.00      9.58 o 
   4   0   0       15.30       24.76      2.97 o 
   5   0   0        2.50        0.51      1.56 o 
   6   0   0      523.59      499.78     16.31 o 
   7   0   0      169.67      150.04      9.28 o 
   8   0   0       67.21       65.06     15.93 o 
   9   0   0        0.56       -1.09      4.58 o 
  10   0   0      133.14      132.48     18.33 o 
  11   0   0       20.90       30.10     10.91 o 
  12   0   0        0.29       -1.31      6.32 o 
  13   0   0       13.85       29.44     12.21 o 
  14   0   0       67.41       54.75     15.71 o 
  15   0   0       21.18       33.15     15.92 o 
   1   1   0      179.49      155.32     15.46 o 
   2   1   0       14.91       20.07      1.53 o 
   3   1   0    23660.29    28619.12    402.77 o 
   4   1   0     2686.32     2661.67     44.98 o 
   5   1   0       21.49       22.41      2.38 o 
   6   1   0       82.13       93.90      4.85 o 
   7   1   0      607.77      659.06     13.04 o 
   8   1   0        7.23        8.21      3.21 o 
   9   1   0        7.29        2.17      2.69 o 
  10   1   0       49.67       52.38      8.83 o 
  11   1   0       12.25       -0.79     10.03 o 
  12   1   0       10.42       10.97      6.21 o 
  13   1   0      135.43      142.54     22.59 o 
  14   1   0        0.71        1.47      5.84 o 
  15   1   0        2.84       -4.09      6.24 o 
   0   2   0     2858.86     2688.01     80.26 o 
   1   2   0      430.46      384.16     10.44 o 
   2   2   0      580.35      534.41     19.95 o 
   3   2   0      495.28      498.41     11.37 o 
   4   2   0     3692.74     3751.15     56.27 o 
   5   2   0       16.31       15.53      3.14 o 
   6   2   0     2862.62     2985.29     46.67 o 
   7   2   0      982.92      995.92     21.06 o 
   8   2   0       15.34        9.54      4.42 o 
   9   2   0        7.79        8.74      3.33 o 
  10   2   0      468.57      490.72     18.42 o 
  11   2   0       35.64       45.41      9.82 o 
  12   2   0        5.72        2.64      5.63 o 
  13   2   0       58.83       52.86     19.09 o 
  14   2   0       47.05       61.15     12.33 o 
   1   3   0       72.82       72.87      3.96 o 
   2   3   0       10.17        9.96      1.70 o 
   3   3   0     2523.41     2712.36     54.65 o 
   4   3   0        0.51        1.01      1.38 o 
   5   3   0        0.50       -1.30      1.40 o 
   6   3   0     1482.05     1497.59     26.51 o 
   7   3   0     1047.66     1117.43     21.48 o 
   8   3   0       19.74       19.76      3.75 o 
   9   3   0      405.83      403.05     15.81 o 
  10   3   0      514.88      500.07     15.94 o 
  11   3   0       60.63       67.94     11.10 o 
  12   3   0       53.94       75.85     12.17 o 
  13   3   0        4.75        2.50      6.55 o 
  14   3   0        1.49       -1.20      7.38 o 
   0   4   0     2044.46     2171.96     57.44 o 
   1   4   0        2.85        2.29      1.62 o 
   2   4   0        5.71        8.54      2.36 o 
   3   4   0      397.91      415.61     10.10 o 
   4   4   0        2.30        1.58      1.64 o 
   5   4   0      174.67      208.43      7.60 o 
   6   4   0      594.60      617.23     14.23 o 
   7   4   0      223.77      207.53     14.74 o 
   8   4   0        0.62       -0.83      2.76 o 
   9   4   0       19.31       20.19      4.61 o 
  10   4   0       25.59       21.57      4.93 o 
  11   4   0        4.99        4.99      6.05 o 
  12   4   0       18.46       25.87     10.03 o 
  13   4   0       10.29        8.66      7.76 o 
   1   5   0       46.40       49.64      5.82 o 
   2   5   0       30.98       38.21      5.82 o 
   3   5   0      544.85      562.46     18.35 o 
   4   5   0      320.15      317.78     10.99 o 
   5   5   0        0.43        2.71      2.41 o 
   6   5   0       84.86       89.64      6.77 o 
   7   5   0      139.19      144.53     10.52 o 
   8   5   0        0.08       -2.11      3.75 o 
   9   5   0       33.71       35.80      6.57 o 
  10   5   0        0.86       -0.91      4.45 o 
  11   5   0       11.71       -1.31      8.72 o 
  12   5   0        5.16       -2.18      9.60 o 
   0   6   0      752.20      809.65     44.03 o 
   1   6   0      150.95      143.60     10.46 o 
   2   6   0       71.79       73.08     10.65 o 
   3   6   0      180.96      181.85     11.66 o 
   4   6   0       96.16       77.61      8.15 o 
   5   6   0       23.07       20.55      5.10 o 
   6   6   0       59.62       39.46      6.88 o 
   7   6   0        1.05       -1.02      4.75 o 
   8   6   0        2.65       -0.66      5.13 o 
   9   6   0        6.49        0.24      5.45 o 
  10   6   0        0.03        0.28      8.29 o 
  11   6   0        3.43        8.07     10.25 o 
   1   7   0      198.53      186.49     13.07 o 
   2   7   0       91.26       90.69      9.64 o 
   3   7   0        2.53        6.20      4.25 o 
   4   7   0        0.07       -2.64      3.64 o 
   5   7   0        6.64        8.41      4.73 o 
   6   7   0       14.77       13.80      6.98 o 
   7   7   0        1.09        0.31      5.65 o 
   8   7   0        9.98        9.21      8.94 o 
   9   7   0        1.12       -2.42      5.96 o 
  10   7   0        0.44        2.07      7.40 o 
   0   8   0      193.90      163.05     23.57 o 
   1   8   0      237.81      240.94     19.42 o 
   2   8   0      110.57      104.11     11.51 o 
   3   8   0       35.84       46.24      8.03 o 
   4   8   0        1.49       -4.19      4.19 o 
   5   8   0        3.86        1.56      4.96 o 
   6   8   0       11.41        8.07      6.58 o 
   7   8   0        6.99       -0.18      7.20 o 
   1   9   0        0.90       -2.99      7.40 o 
   2   9   0        4.98       -0.02      7.29 o 
   3   9   0       74.54       69.36     24.87 o 
 -15   1   1        3.88        7.23      8.04 o 
 -14   1   1       33.51       37.07      9.78 o 
 -13   1   1        5.11        6.83      9.27 o 
 -12   1   1        8.73       16.40      6.70 o 
 -11   1   1        9.48        9.32      5.12 o 
 -10   1   1       73.72       71.93      9.80 o 
  -9   1   1       98.27      104.70     10.55 o 
  -8   1   1       22.48       21.19      2.50 o 
  -7   1   1      183.35      173.48      5.36 o 
  -6   1   1      301.60      270.12      6.49 o 
  -5   1   1      403.12      410.75      8.14 o 
  -4   1   1      303.59      284.53      6.04 o 
  -2   1   1      102.63       99.66      5.87 o 
  -1   1   1     1594.57     1466.56     28.92 o 
   0   1   1       71.78       64.28      3.70 o 
   1   1   1     6052.48     6314.78    100.64 o 
   2   1   1      483.62      477.39      8.65 o 
   3   1   1      764.66      706.70     13.43 o 
   4   1   1      126.25      127.53      4.76 o 
   5   1   1       81.75       76.75      3.21 o 
   6   1   1      306.66      295.91      7.56 o 
   7   1   1      407.23      386.00     12.61 o 
   8   1   1       22.04       16.26      3.33 o 
   9   1   1        3.56        0.12      3.66 o 
  10   1   1       35.48       31.94      9.05 o 
  11   1   1       85.27      104.87     12.83 o 
  12   1   1       67.68       62.12     10.79 o 
  13   1   1       25.12       12.13      7.42 o 
  14   1   1        1.97       -1.18      5.76 o 
  15   1   1        1.03        2.40      7.14 o 
 -14   2   1       44.48       42.51     10.25 o 
 -13   2   1       11.77       17.61      7.71 o 
 -12   2   1        5.54       -2.37      4.93 o 
 -11   2   1        0.12       -2.73      4.13 o 
 -10   2   1        0.42        4.24      3.40 o 
  -9   2   1       60.03       63.33      5.73 o 
  -8   2   1        4.98        2.49      1.97 o 
  -7   2   1      379.83      374.06     13.42 o 
  -6   2   1      169.48      159.80      5.90 o 
  -5   2   1       78.74       91.70      4.84 o 
  -4   2   1       74.35       79.53      5.67 o 
  -3   2   1      191.78      188.55      7.35 o 
  -2   2   1       71.40       72.38      3.31 o 
  -1   2   1       51.03       47.43      3.11 o 
   0   2   1     1574.64     1488.33     32.29 o 
   1   2   1      732.43      700.46     16.41 o 
   2   2   1       30.62       26.47      2.09 o 
   3   2   1     4973.89     4926.84     72.36 o 
   4   2   1     1145.85     1134.64     19.51 o 
   5   2   1        6.88        5.69      1.56 o 
   6   2   1      290.83      300.81      8.04 o 
   7   2   1      375.44      377.36     11.57 o 
   8   2   1        1.57        0.22      2.30 o 
   9   2   1        1.84        2.06      3.19 o 
  10   2   1       18.53        3.78      3.60 o 
  11   2   1       32.20       24.70     12.92 o 
  12   2   1       10.20       11.56      9.49 o 
  13   2   1       32.28       22.34      8.53 o 
  14   2   1       26.01       13.56     10.25 o 
 -14   3   1        1.54        5.42      7.51 o 
 -13   3   1       84.02       74.63     12.27 o 
 -12   3   1        6.53       11.01      6.48 o 
 -11   3   1       33.37       27.71      7.61 o 
 -10   3   1       96.15      102.70      9.29 o 
  -9   3   1       82.48       88.01      7.00 o 
  -8   3   1       11.17       14.23      3.52 o 
  -7   3   1      480.01      508.04     12.41 o 
  -6   3   1        9.46        4.42      2.57 o 
  -5   3   1       17.01       24.80      4.47 o 
  -4   3   1       17.32       14.15      2.23 o 
  -3   3   1      180.28      205.18      6.04 o 
  -2   3   1      293.84      269.20      7.28 o 
  -1   3   1        0.51       -1.32      1.32 o 
   0   3   1      267.29      261.23      9.30 o 
   1   3   1      201.14      188.53      9.65 o 
   2   3   1       98.51      101.63      4.13 o 
   3   3   1        4.20        6.59      1.77 o 
   4   3   1       25.47       29.00      2.82 o 
   5   3   1       26.68       31.69      3.21 o 
   6   3   1      372.46      366.04      9.60 o 
   7   3   1       38.40       35.72      4.43 o 
   8   3   1      115.17      123.04      7.91 o 
   9   3   1       26.53       18.20      4.25 o 
  10   3   1       58.72       68.68     11.53 o 
  11   3   1       96.15      117.58     13.83 o 
  12   3   1       78.70       89.31     24.54 o 
  13   3   1        8.84       10.94     12.21 o 
  14   3   1        8.24        7.17      8.40 o 
 -13   4   1       71.83       64.30     12.07 o 
 -12   4   1      121.33      116.73     14.73 o 
 -11   4   1       45.11       51.02      7.64 o 
 -10   4   1      412.85      412.15     17.21 o 
  -9   4   1      180.33      205.21     14.18 o 
  -8   4   1        8.38        3.20      4.79 o 
  -7   4   1       16.44       15.18      4.70 o 
  -6   4   1      118.09      105.33      6.03 o 
  -5   4   1        0.15       -0.58      1.77 o 
  -4   4   1       83.31       95.26      5.11 o 
  -3   4   1      191.45      208.40      9.00 o 
  -2   4   1       41.58       48.22      3.62 o 
  -1   4   1      169.67      161.52      9.27 o 
   0   4   1      113.93      121.98      7.67 o 
   1   4   1      459.80      441.12     14.20 o 
   2   4   1        1.58        0.75      1.37 o 
   3   4   1      432.93      460.99     13.75 o 
   4   4   1       65.15       77.73      4.60 o 
   5   4   1       31.29       35.09      3.98 o 
   6   4   1      107.74      103.51      5.83 o 
   7   4   1      445.12      466.51     14.42 o 
   8   4   1      117.32      129.23      9.26 o 
   9   4   1      318.26      351.38     19.17 o 
  10   4   1      373.88      394.47     18.06 o 
  11   4   1       13.43        7.44      5.31 o 
  12   4   1        0.47       -2.96      8.29 o 
  13   4   1       15.75       11.27      8.29 o 
 -12   5   1        8.25        8.07     11.12 o 
 -11   5   1        2.85        2.33      6.27 o 
 -10   5   1       43.74       44.67     12.43 o 
  -9   5   1      329.06      352.95     27.61 o 
  -8   5   1       87.43      103.19      9.66 o 
  -7   5   1      108.33      105.14      7.69 o 
  -6   5   1      268.98      268.93     13.05 o 
  -5   5   1        7.96       10.16      3.23 o 
  -4   5   1       93.68       99.77      6.87 o 
  -3   5   1        0.46        1.97      2.76 o 
  -2   5   1       71.91       84.32      7.57 o 
  -1   5   1       17.67       16.01      5.16 o 
   0   5   1        2.21        5.81      3.03 o 
   1   5   1        3.66        2.82      2.35 o 
   2   5   1       69.50       70.10      5.93 o 
   3   5   1       18.77       26.74      3.84 o 
   4   5   1      169.30      163.50      9.78 o 
   5   5   1       39.12       39.66      6.83 o 
   6   5   1       11.03        6.24      3.58 o 
   7   5   1      107.93      112.17      8.03 o 
   8   5   1       19.38       19.68      4.35 o 
   9   5   1       17.18       16.61      7.65 o 
  10   5   1       63.47       72.63      7.88 o 
  11   5   1       42.13       35.20      7.97 o 
  12   5   1        2.27        5.63      7.58 o 
 -11   6   1       12.08       11.56     10.69 o 
 -10   6   1        1.27        1.53      8.94 o 
  -9   6   1       18.34       25.76     12.10 o 
  -8   6   1        0.02        5.57      5.77 o 
  -7   6   1       21.57        9.13     10.90 o 
  -6   6   1      241.68      235.89     13.50 o 
  -5   6   1        0.08        1.56      3.40 o 
  -4   6   1       89.67       62.26     16.03 o 
  -3   6   1       34.62       46.06      7.87 o 
  -2   6   1      139.62      145.20     10.88 o 
  -1   6   1      144.44      119.31     13.00 o 
   0   6   1        0.21        0.02      4.06 o 
   1   6   1      132.15      132.24     10.33 o 
   2   6   1        0.48       -1.51      2.91 o 
   3   6   1      343.52      345.21     16.90 o 
   4   6   1      203.39      189.34     11.75 o 
   5   6   1        2.84        7.33      3.78 o 
   6   6   1      108.75      127.66     13.79 o 
   7   6   1       22.53       23.94      7.20 o 
   8   6   1        1.81       -0.02      5.24 o 
   9   6   1        5.03        7.89      9.92 o 
  10   6   1        9.06       20.35      8.31 o 
  11   6   1       18.94       19.63     13.30 o 
 -10   7   1        2.82        2.62     10.47 o 
  -9   7   1        5.09       11.19      7.62 o 
  -8   7   1        0.32       -0.98      5.61 o 
  -7   7   1        2.98        1.01      6.08 o 
  -6   7   1        7.04        4.03      7.12 o 
  -5   7   1       79.41       77.98     15.66 o 
  -4   7   1      212.10      210.27     16.17 o 
  -3   7   1      422.45      464.70     34.84 o 
  -2   7   1      119.15      108.01     17.46 o 
  -1   7   1      126.07      137.42     14.12 o 
   0   7   1      316.37      329.22     27.45 o 
   1   7   1       16.65       10.09      4.52 o 
   2   7   1       57.91       42.73      9.06 o 
   3   7   1      175.51      172.94     15.78 o 
   4   7   1       16.81        3.56      4.20 o 
   5   7   1        1.84        0.59      5.37 o 
   6   7   1       99.04       80.63     20.18 o 
   7   7   1       74.75       82.21     12.34 o 
   8   7   1       12.40        5.57      8.40 o 
   9   7   1       11.23       10.65      7.94 o 
  -7   8   1       36.21       35.54     10.21 o 
  -6   8   1       59.09       60.69     12.07 o 
  -5   8   1        4.35        2.94      5.17 o 
  -4   8   1       17.05       16.44      6.49 o 
  -3   8   1       33.75       40.05     19.74 o 
  -2   8   1       17.19       12.65      7.40 o 
  -1   8   1        5.65        2.95      6.27 o 
   0   8   1       46.74       59.10     10.81 o 
   1   8   1      105.89      111.05     11.57 o 
   2   8   1       66.48       73.57     12.87 o 
   3   8   1       78.09       74.69      9.44 o 
   4   8   1       11.19        5.56      5.70 o 
   5   8   1       29.10       28.36      9.32 o 
   6   8   1        7.99        8.14      9.70 o 
   7   8   1        2.76        0.92      7.14 o 
  -3   9   1        0.05        3.10      9.49 o 
  -2   9   1        0.00        6.26      7.51 o 
  -1   9   1        1.64       -1.67      6.58 o 
   0   9   1        2.18        3.13      7.47 o 
   1   9   1        0.48       -3.35     10.14 o 
   2   9   1        4.48        8.10      5.96 o 
   3   9   1       21.19       20.37      8.09 o 
 -15   0   2       16.33       21.81     13.09 o 
 -14   0   2        3.16       -2.84      7.85 o 
 -13   0   2       99.39      131.12     22.04 o 
 -12   0   2       24.72       42.53     12.87 o 
 -11   0   2       37.42       27.27      9.60 o 
 -10   0   2      190.25      175.23     16.16 o 
  -9   0   2       39.41       37.27      9.05 o 
  -8   0   2      136.14      130.27      9.93 o 
  -7   0   2       27.16       26.65      4.69 o 
  -6   0   2      117.01      111.99      7.86 o 
  -5   0   2      180.21      159.42     15.19 o 
  -4   0   2     2957.20     2703.37     65.65 o 
  -3   0   2       39.98       44.38      4.31 o 
  -2   0   2     9914.91    10010.66    225.12 o 
  -1   0   2      675.63      645.66     25.00 o 
   0   0   2     3666.73     3604.58    115.75 o 
   1   0   2     1765.38      631.35     23.05 o 
   2   0   2      139.38      126.58      5.45 o 
   3   0   2     2483.17     2464.58     58.05 o 
   4   0   2     2809.18     2782.41     68.24 o 
   5   0   2      463.68      516.28     20.05 o 
   6   0   2      322.91      377.24     23.18 o 
   7   0   2      263.86      280.80     22.07 o 
   8   0   2       33.12       25.30      8.29 o 
   9   0   2      132.19      126.37     17.68 o 
  10   0   2      120.09      116.10     18.33 o 
  11   0   2       75.94       90.76     17.23 o 
  12   0   2       18.84       21.16     10.25 o 
  13   0   2       82.63       86.83     19.42 o 
  14   0   2        0.14        1.31      8.72 o 
 -15   1   2        1.74       -6.00      6.17 o 
 -14   1   2        0.00        5.89      7.13 o 
 -13   1   2       59.45       52.79     10.54 o 
 -12   1   2        0.78        2.93      4.93 o 
 -11   1   2        4.68        4.22      6.54 o 
 -10   1   2        4.57        0.62      3.25 o 
  -9   1   2      112.10      104.92      8.18 o 
  -8   1   2       78.31       82.66      5.65 o 
  -7   1   2        3.37        5.17      1.81 o 
  -6   1   2        8.35        6.32      1.75 o 
  -5   1   2       67.32       76.12      3.65 o 
  -4   1   2       14.97       17.66      2.15 o 
  -3   1   2     2192.93     2243.14     34.87 o 
  -2   1   2     3750.14     3687.23     54.71 o 
  -1   1   2     2939.41     2756.63     52.85 o 
   0   1   2     3483.10     3327.93     62.95 o 
   1   1   2     2554.14     2505.38     48.15 o 
   2   1   2        4.52        4.17      1.64 o 
   3   1   2       31.24       23.01      2.36 o 
   4   1   2      102.19      109.33      7.04 o 
   5   1   2       59.90       52.43      6.24 o 
   6   1   2       36.97       38.26      4.11 o 
   7   1   2        3.06        4.11      2.32 o 
   8   1   2       52.11       56.91     10.14 o 
   9   1   2      116.36      108.86     14.95 o 
  10   1   2        0.44        0.58      4.30 o 
  11   1   2       22.55       33.47     13.52 o 
  12   1   2        8.57        7.74      6.21 o 
  13   1   2       14.87        4.26      7.42 o 
  14   1   2       22.49       10.10      8.94 o 
 -14   2   2       14.67       15.46      7.75 o 
 -13   2   2       16.94        5.30     15.27 o 
 -12   2   2        5.86        6.12      5.74 o 
 -11   2   2        0.28       -1.75      3.63 o 
 -10   2   2        2.24        0.28      3.29 o 
  -9   2   2       38.83       47.56      6.58 o 
  -8   2   2       43.72       48.87      4.84 o 
  -7   2   2      217.62      210.27      7.32 o 
  -6   2   2     2747.66     2688.41     53.65 o 
  -5   2   2     1053.87     1056.48     21.50 o 
  -4   2   2      181.95      157.74      5.27 o 
  -3   2   2      388.10      368.07      8.80 o 
  -2   2   2      374.51      369.05      9.36 o 
  -1   2   2      732.08      709.78     17.12 o 
   0   2   2      374.33      426.17     11.72 o 
   1   2   2      137.97       93.72     12.41 o 
   2   2   2        2.93        1.55      1.35 o 
   3   2   2      344.21      314.26     11.55 o 
   4   2   2        0.15        3.54      1.33 o 
   5   2   2       23.36       19.96      2.11 o 
   6   2   2      313.85      345.30     13.54 o 
   7   2   2      145.91      155.94      7.76 o 
   8   2   2      255.59      288.07     10.84 o 
   9   2   2      236.53      248.24     13.50 o 
  10   2   2        9.74        6.01      4.15 o 
  11   2   2       19.19       20.20      5.64 o 
  12   2   2       57.05       42.29     14.81 o 
  13   2   2       36.95       30.42      9.22 o 
  14   2   2        3.42       -2.68     10.36 o 
 -14   3   2        6.51        5.38      6.83 o 
 -13   3   2        2.60        2.01      5.74 o 
 -12   3   2       19.97       15.07      7.20 o 
 -11   3   2        0.09       -3.67      3.67 o 
 -10   3   2      130.65      135.07     17.48 o 
  -9   3   2        4.96        7.51      3.80 o 
  -8   3   2       26.46       27.14      3.53 o 
  -7   3   2       70.29       73.41      5.60 o 
  -6   3   2      140.08      134.91      6.87 o 
  -5   3   2       65.72       60.47      5.04 o 
  -4   3   2       55.19       59.63      4.25 o 
  -3   3   2     1446.49     1473.70     22.88 o 
  -2   3   2       63.98       69.59      4.66 o 
  -1   3   2        1.42        1.43      1.74 o 
   0   3   2      806.94      822.06     20.56 o 
   1   3   2       76.26       73.00      5.74 o 
   2   3   2      240.11      238.26      8.84 o 
   3   3   2       69.26       69.88      3.93 o 
   4   3   2     1447.66     1572.66     26.85 o 
   5   3   2       43.84       48.80      3.67 o 
   6   3   2      356.26      364.80     11.62 o 
   7   3   2      225.00      215.64     12.77 o 
   8   3   2       74.71       88.86      6.92 o 
   9   3   2      220.93      210.63     19.44 o 
  10   3   2        0.00       -0.27      3.77 o 
  11   3   2       11.23       15.11      5.39 o 
  12   3   2        7.98       17.63      6.01 o 
  13   3   2        3.26       -2.29      6.39 o 
  14   3   2        0.15       -3.58     13.08 o 
 -13   4   2        7.11        4.03      7.20 o 
 -12   4   2       17.65       28.84      8.79 o 
 -11   4   2        7.64        8.57      6.03 o 
 -10   4   2        0.13       -2.37      3.67 o 
  -9   4   2        7.69        0.63      3.26 o 
  -8   4   2       27.76       27.26      3.85 o 
  -7   4   2       75.67       82.02      5.65 o 
  -6   4   2        1.01        1.13      1.94 o 
  -5   4   2        4.10        2.85      1.97 o 
  -4   4   2        6.54       11.70      3.18 o 
  -3   4   2       12.55       12.69      2.73 o 
  -2   4   2       68.81       72.43      5.45 o 
  -1   4   2        5.08        2.29      2.23 o 
   0   4   2       49.55       47.61      5.80 o 
   1   4   2      582.60      616.93     20.17 o 
   2   4   2      194.05      215.86      7.38 o 
   3   4   2        8.49        5.50      1.85 o 
   4   4   2        5.66        7.48      2.17 o 
   5   4   2        9.12        8.97      2.36 o 
   6   4   2       82.55      101.89      8.13 o 
   7   4   2       32.38       37.41      6.52 o 
   8   4   2        0.32       -2.65      2.65 o 
   9   4   2       33.62       38.32      6.99 o 
  10   4   2      129.98      117.34     11.02 o 
  11   4   2       26.26       42.09      7.74 o 
  12   4   2        3.58        1.98      5.50 o 
  13   4   2        3.68        1.16      7.78 o 
 -12   5   2        1.33        1.74      9.60 o 
 -11   5   2        2.66       -2.64      5.32 o 
 -10   5   2        0.46        2.30     14.72 o 
  -9   5   2       22.39       24.86      8.94 o 
  -8   5   2        0.74       -0.07      3.48 o 
  -7   5   2       18.09       16.51      3.73 o 
  -6   5   2        7.07        0.08      2.87 o 
  -5   5   2        7.70        3.66      2.80 o 
  -4   5   2      188.10      184.48     11.04 o 
  -3   5   2        2.90        4.11      3.18 o 
  -2   5   2      480.79      475.79     16.80 o 
  -1   5   2       33.02       46.71      7.72 o 
   0   5   2      810.27      825.09     23.87 o 
   1   5   2        8.39        3.97      2.96 o 
   2   5   2       29.15       30.91      4.17 o 
   3   5   2       85.79       91.52      6.60 o 
   4   5   2        4.47       -0.89      2.40 o 
   5   5   2       12.75        7.14      3.56 o 
   6   5   2       57.06       71.48      8.24 o 
   7   5   2       15.18       18.19      5.12 o 
   8   5   2        0.47        6.38      4.00 o 
   9   5   2        9.67       15.80      6.76 o 
  10   5   2        0.28        1.87      6.21 o 
  11   5   2       22.87       11.89      8.17 o 
  12   5   2        0.66        8.81      8.17 o 
 -11   6   2        0.71        5.89      7.48 o 
 -10   6   2        0.94        2.31      5.87 o 
  -9   6   2        3.65        2.93      6.36 o 
  -8   6   2        7.78       13.88      5.44 o 
  -7   6   2      141.00      158.12     11.60 o 
  -6   6   2      114.14      110.87     11.84 o 
  -5   6   2       97.82       97.82      9.41 o 
  -4   6   2      142.84      134.41     10.75 o 
  -3   6   2       42.15       28.93      6.86 o 
  -2   6   2        4.30        2.94      4.50 o 
  -1   6   2      268.28      247.46     13.61 o 
   0   6   2       72.74       76.11      8.90 o 
   1   6   2       40.80       51.63      6.80 o 
   2   6   2       22.16       22.82      5.03 o 
   3   6   2       90.77      103.86      9.13 o 
   4   6   2        2.67        3.37      3.33 o 
   5   6   2        0.12        4.99      4.77 o 
   6   6   2        3.80        5.30      5.00 o 
   7   6   2       40.43       35.74      8.63 o 
   8   6   2        0.07       -4.60      4.60 o 
   9   6   2        2.46       -3.69      5.24 o 
  10   6   2       45.19       57.80     16.80 o 
  11   6   2       11.87       20.06     13.09 o 
  -9   7   2        2.40       11.99      9.81 o 
  -8   7   2        0.98       -0.87      7.63 o 
  -7   7   2        0.06       -1.72      5.34 o 
  -6   7   2        7.02        6.43      5.20 o 
  -5   7   2       11.64        9.85      4.96 o 
  -4   7   2        2.66        6.22      5.86 o 
  -3   7   2       47.18       47.52      9.39 o 
  -2   7   2       95.98      116.57     13.10 o 
  -1   7   2       98.12      109.85     10.66 o 
   0   7   2       67.14       80.06      9.09 o 
   1   7   2        8.91        1.71      3.84 o 
   2   7   2       45.17       50.76     11.48 o 
   3   7   2        9.92        8.60      4.75 o 
   4   7   2        9.52        5.15      4.35 o 
   5   7   2       12.39        7.89      6.03 o 
   6   7   2        0.02       -2.50      4.91 o 
   7   7   2        7.03       12.30      7.55 o 
   8   7   2       19.00       21.28      8.59 o 
   9   7   2        1.24       -1.20      6.85 o 
  -7   8   2        0.54        7.27      7.98 o 
  -6   8   2        1.35       -1.02      5.15 o 
  -5   8   2       13.04       12.70      7.62 o 
  -4   8   2        2.29       -4.87      6.43 o 
  -3   8   2       94.06       87.39     13.11 o 
  -2   8   2        5.31        7.62      6.43 o 
  -1   8   2       17.63       11.21     11.23 o 
   0   8   2       73.63       69.31      9.40 o 
   1   8   2       10.93       14.25      5.77 o 
   2   8   2        5.73        7.55      5.00 o 
   3   8   2       55.80       40.97      8.44 o 
   4   8   2        8.07       20.20      8.56 o 
   5   8   2        1.21       -4.62      6.16 o 
   6   8   2       19.11       34.07     13.41 o 
   7   8   2        2.14        5.44      7.94 o 
  -3   9   2        2.16       -1.31      7.20 o 
  -2   9   2        1.21       -0.22      7.33 o 
  -1   9   2        9.11        7.39      7.48 o 
   0   9   2       63.52       57.14     11.54 o 
   1   9   2       33.37       30.90      8.03 o 
   2   9   2        0.19        2.34      5.83 o 
 -14   1   3        4.53        3.36     12.32 o 
 -13   1   3        0.87       11.74      6.54 o 
 -12   1   3        0.70        1.69      4.93 o 
 -11   1   3       15.84       15.88      4.73 o 
 -10   1   3       38.52       41.54      4.50 o 
  -9   1   3      131.53      146.05     11.97 o 
  -8   1   3       74.87       75.60      5.75 o 
  -7   1   3       17.54       19.37      3.21 o 
  -6   1   3      105.82       87.01      5.49 o 
  -5   1   3      563.29      553.10     15.52 o 
  -4   1   3       87.36       93.42      6.36 o 
  -3   1   3       23.44       26.62      2.79 o 
  -2   1   3     1588.84     1511.06     24.78 o 
  -1   1   3      455.49      406.18      9.73 o 
   0   1   3       55.84       58.35      6.46 o 
   1   1   3      242.66      235.51      9.28 o 
   2   1   3      497.40      487.51     10.90 o 
   3   1   3       58.02       65.85      3.81 o 
   4   1   3      152.16      182.41      7.56 o 
   5   1   3      188.28      200.17      8.21 o 
   6   1   3      423.48      465.28     14.00 o 
   7   1   3       64.91       58.06      8.07 o 
   8   1   3       28.48       27.43      8.29 o 
   9   1   3        1.62       -0.43      4.24 o 
  10   1   3       40.63       23.10     16.14 o 
  11   1   3        0.76        1.81      4.66 o 
  12   1   3        0.27        0.98      5.39 o 
  13   1   3        2.60        5.42      6.34 o 
  14   1   3       12.84       16.90      9.38 o 
 -14   2   3        0.09        5.80      6.49 o 
 -13   2   3        3.22       -3.45      4.82 o 
 -12   2   3        1.57        4.71      5.34 o 
 -11   2   3        1.03        3.10      3.88 o 
 -10   2   3        8.04        2.55      3.44 o 
  -9   2   3        5.55        0.13      2.54 o 
  -8   2   3        7.18        4.63      4.06 o 
  -7   2   3       49.60       47.75      4.73 o 
  -6   2   3       57.85       62.06      5.07 o 
  -5   2   3      872.70      823.61     39.49 o 
  -4   2   3      555.22      533.53     13.13 o 
  -3   2   3      120.00      124.51      5.33 o 
  -2   2   3       24.37       28.06      2.57 o 
  -1   2   3        4.84        2.91      1.88 o 
   0   2   3     1210.69     1185.63     26.42 o 
   1   2   3      102.60      116.12      5.48 o 
   2   2   3        1.21        3.19      1.37 o 
   3   2   3      593.23      652.93     12.97 o 
   4   2   3      192.17      208.89      6.28 o 
   5   2   3      122.22      133.53      5.11 o 
   6   2   3        1.37        0.97      2.09 o 
   7   2   3       29.43       25.41      3.82 o 
   8   2   3       19.94       16.72      4.46 o 
   9   2   3       30.03       27.76     10.11 o 
  10   2   3      103.58      120.18     12.30 o 
  11   2   3       29.38       35.77      7.02 o 
  12   2   3       12.15       -1.53      4.65 o 
  13   2   3        1.65        0.55      5.34 o 
  14   2   3        2.17       11.78      8.17 o 
 -14   3   3        0.96       -8.49      8.94 o 
 -13   3   3        0.47        0.96      6.24 o 
 -12   3   3       15.81       20.91      7.69 o 
 -11   3   3        0.46       -0.39      3.82 o 
 -10   3   3        0.12       -2.26      3.41 o 
  -9   3   3       15.22       15.70      3.88 o 
  -8   3   3      137.42      138.12     12.26 o 
  -7   3   3       55.49       51.72      6.17 o 
  -6   3   3       35.86       36.07      3.62 o 
  -5   3   3      219.51      217.19      7.26 o 
  -4   3   3      500.24      514.32     14.87 o 
  -3   3   3      290.60      280.65      8.35 o 
  -2   3   3      101.70      102.72      6.57 o 
  -1   3   3       48.78       44.42      4.80 o 
   0   3   3       52.51       41.51      5.88 o 
   1   3   3      441.23      489.30     14.56 o 
   2   3   3      174.65      184.97      6.62 o 
   3   3   3      740.13      784.92     15.60 o 
   4   3   3        4.24        3.93      1.80 o 
   5   3   3       11.80        5.93      2.15 o 
   6   3   3       19.30       20.59      3.65 o 
   7   3   3      387.51      380.22     19.56 o 
   8   3   3       58.49       54.72      5.81 o 
   9   3   3       51.33       56.52      7.71 o 
  10   3   3      104.31      122.27     11.29 o 
  11   3   3        3.24       -4.04      4.04 o 
  12   3   3        5.22        8.98      5.67 o 
  13   3   3        2.39        2.22      5.71 o 
 -13   4   3       15.38       20.94     12.43 o 
 -12   4   3        0.92        1.92      6.11 o 
 -11   4   3       27.73       10.13     17.23 o 
 -10   4   3       26.71       30.93      8.02 o 
  -9   4   3       29.79       39.49      7.95 o 
  -8   4   3        1.02        2.01      3.12 o 
  -7   4   3        2.75        0.61      3.26 o 
  -6   4   3       61.55       62.60      5.60 o 
  -5   4   3        0.02       -1.11      2.10 o 
  -4   4   3        0.76        1.16      4.25 o 
  -3   4   3      541.35      495.67     16.21 o 
  -2   4   3       29.63       28.62      8.24 o 
  -1   4   3        2.43        0.43      2.30 o 
   0   4   3      711.58      701.14     26.65 o 
   1   4   3      611.46      660.58     28.03 o 
   2   4   3        5.20        8.71      2.50 o 
   3   4   3        0.05        1.01      2.06 o 
   4   4   3      401.10      419.35     10.84 o 
   5   4   3      249.83      243.52      9.94 o 
   6   4   3      298.94      313.20     11.60 o 
   7   4   3        0.33       -2.74      2.74 o 
   8   4   3       90.90       93.44      7.79 o 
   9   4   3       25.93       27.07      5.86 o 
  10   4   3       15.85        9.23      5.77 o 
  11   4   3        0.27        7.39      5.26 o 
  12   4   3       16.55       19.70      6.74 o 
  13   4   3        9.33       17.68      7.18 o 
 -12   5   3        0.15        3.60      6.94 o 
 -11   5   3       15.76        1.77      6.05 o 
 -10   5   3       13.80        9.89     12.54 o 
  -9   5   3        4.67        7.34      5.37 o 
  -8   5   3        7.93        6.45      3.98 o 
  -7   5   3        5.46        4.84      3.44 o 
  -6   5   3        1.06       -0.50      2.80 o 
  -5   5   3        8.05        9.12      4.02 o 
  -4   5   3       31.38       31.14      6.39 o 
  -3   5   3      720.71      688.29     21.58 o 
  -2   5   3      104.77      124.75     10.10 o 
  -1   5   3       60.84       75.38      8.51 o 
   0   5   3      271.04      257.21     18.92 o 
   1   5   3      412.73      449.93     16.20 o 
   2   5   3        0.02        0.15      2.44 o 
   3   5   3      309.36      324.99     24.29 o 
   4   5   3      102.83       90.14      8.50 o 
   5   5   3        0.69       -0.53      3.23 o 
   6   5   3       51.73       48.40      6.69 o 
   7   5   3        7.28        2.44      3.95 o 
   8   5   3       59.82       65.85     16.14 o 
   9   5   3        3.71        2.60      7.96 o 
  10   5   3        6.56       17.60      7.78 o 
  11   5   3       76.00       84.83     13.20 o 
  12   5   3        3.26        7.10      8.20 o 
 -11   6   3        1.49       -1.30      7.14 o 
 -10   6   3       25.25       30.49      9.22 o 
  -9   6   3        3.99       -1.96      5.78 o 
  -8   6   3        5.90        1.32      4.28 o 
  -7   6   3       19.91       14.55      9.17 o 
  -6   6   3       82.57       87.78     18.94 o 
  -5   6   3       32.81       44.68      8.44 o 
  -4   6   3        4.34        1.18      4.69 o 
  -3   6   3      135.45      139.20     15.29 o 
  -2   6   3      117.87      126.16     11.98 o 
  -1   6   3        2.42        5.04      3.52 o 
   0   6   3      375.99      399.42     16.80 o 
   1   6   3       18.04       12.27      4.30 o 
   2   6   3        1.32        1.24      2.84 o 
   3   6   3       54.34       55.59      5.93 o 
   4   6   3      291.89      302.78     12.61 o 
   5   6   3        2.65        0.90      3.64 o 
   6   6   3        9.56        3.25      4.30 o 
   7   6   3        4.15        9.07      6.76 o 
   8   6   3        1.19        3.62      4.84 o 
   9   6   3        1.21        2.98      7.00 o 
  10   6   3       25.03       20.72     13.52 o 
  -9   7   3       25.43       19.19     11.34 o 
  -8   7   3        3.61        1.74      9.38 o 
  -7   7   3       27.04       21.54      7.91 o 
  -6   7   3       16.56       16.48      7.16 o 
  -5   7   3        1.97        8.63      6.55 o 
  -4   7   3       23.21       30.21      9.92 o 
  -3   7   3       91.00      127.74     14.42 o 
  -2   7   3       16.29       11.87      5.33 o 
  -1   7   3       49.13       70.62      8.81 o 
   0   7   3       54.29       56.28      7.85 o 
   1   7   3       94.78       95.51     10.17 o 
   2   7   3       10.52        4.64      4.18 o 
   3   7   3       65.14       62.58      8.39 o 
   4   7   3        0.02        1.27      5.70 o 
   5   7   3        2.50        1.49      5.59 o 
   6   7   3       11.08       10.51      7.17 o 
   7   7   3      171.90      225.96     56.52 o 
   8   7   3       17.77       22.51      9.00 o 
   9   7   3       10.70       25.79     16.25 o 
  -7   8   3        5.77       20.72     12.43 o 
  -6   8   3       85.94      112.63     16.36 o 
  -5   8   3       11.71        1.62      6.60 o 
  -4   8   3       22.43       34.13      9.72 o 
  -3   8   3        0.39       -5.32      5.32 o 
  -2   8   3        2.41        5.75      6.70 o 
  -1   8   3        9.99       11.24      5.82 o 
   0   8   3       61.02       60.54      8.86 o 
   1   8   3        0.21       -2.63      4.59 o 
   2   8   3        3.29        1.89      5.15 o 
   3   8   3        3.21        4.09      5.06 o 
   4   8   3       22.38       26.53      9.00 o 
   5   8   3       38.06       20.88     21.05 o 
   6   8   3       10.89       10.38      8.33 o 
  -1   9   3        0.00       10.21      8.63 o 
   0   9   3        1.48        4.55      6.09 o 
 -14   0   4        0.07       -0.87      8.07 o 
 -13   0   4       56.27       57.80     15.49 o 
 -12   0   4      157.06      125.27     20.30 o 
 -11   0   4       74.61       78.21     10.11 o 
 -10   0   4        8.09        6.57      4.23 o 
  -9   0   4       42.54       43.60      7.16 o 
  -8   0   4        3.39        3.54      3.54 o 
  -7   0   4       50.03       47.14      6.63 o 
  -6   0   4     1260.88     1230.78     36.81 o 
  -5   0   4      722.28      630.61     40.26 o 
  -4   0   4       63.39       60.76      6.71 o 
  -3   0   4      102.41      102.99      7.79 o 
  -2   0   4        1.95       -2.40      2.40 o 
  -1   0   4       84.76       75.09      8.73 o 
   0   0   4      509.93      533.71     24.13 o 
   1   0   4     2201.68     2236.69     76.85 o 
   2   0   4      416.02      357.84     10.71 o 
   3   0   4        0.47       -0.87      6.11 o 
   4   0   4     1283.75     1361.56     36.19 o 
   5   0   4       40.00       46.28      7.53 o 
   6   0   4       80.39       85.32     13.53 o 
   7   0   4      872.63      869.67     44.31 o 
   8   0   4       70.86      110.18     16.58 o 
   9   0   4        0.07        5.02      5.89 o 
  10   0   4       38.97       37.52     12.00 o 
  11   0   4       45.86       26.61     10.91 o 
  12   0   4       26.47       30.32     13.30 o 
  14   0   4      106.90       80.94     21.16 o 
 -14   1   4        7.19        0.86      6.29 o 
 -13   1   4       51.87       67.25     11.86 o 
 -12   1   4       45.08       46.24      9.48 o 
 -11   1   4        2.39        5.82      4.06 o 
 -10   1   4       81.72       73.28      5.23 o 
  -9   1   4      430.60      432.80     16.09 o 
  -8   1   4       11.51        8.26      2.82 o 
  -7   1   4        2.56        2.80      2.41 o 
  -6   1   4      352.36      360.65     14.66 o 
  -5   1   4      363.24      328.43     11.81 o 
  -4   1   4      163.45      148.07      7.79 o 
  -3   1   4     2112.23     2203.47     32.35 o 
  -2   1   4      227.16      228.59      8.74 o 
  -1   1   4        0.17        1.07      1.57 o 
   0   1   4       80.03      100.53      5.83 o 
   2   1   4        0.32        0.93      1.40 o 
   3   1   4       14.26       14.00      2.24 o 
   4   1   4     1274.39     1395.88     26.59 o 
   5   1   4       50.84       51.59      3.17 o 
   6   1   4      116.57      138.00      7.67 o 
   7   1   4      212.01      224.17     15.07 o 
   8   1   4        4.43        1.12      4.08 o 
   9   1   4        2.56        5.98      4.70 o 
  10   1   4      183.78      201.01     17.29 o 
  11   1   4      145.87      146.34     16.27 o 
  12   1   4        0.33        1.19      6.24 o 
  13   1   4        7.29        4.25      6.94 o 
 -14   2   4        0.38        0.91      6.86 o 
 -13   2   4       16.21       20.21      8.17 o 
 -12   2   4       57.08       65.36     12.78 o 
 -11   2   4       15.96       11.64      4.86 o 
 -10   2   4       59.45       33.31     16.00 o 
  -9   2   4      181.65      188.54      9.21 o 
  -8   2   4      172.86      189.15     10.84 o 
  -7   2   4      337.57      361.35     10.62 o 
  -6   2   4      791.19      829.33     20.00 o 
  -5   2   4       56.95       50.42      6.32 o 
  -4   2   4      312.86      323.13      8.54 o 
  -3   2   4      687.69      739.55     16.33 o 
  -2   2   4       40.15       42.00      4.42 o 
  -1   2   4        3.14       -1.53      1.66 o 
   0   2   4      626.84      646.24     17.26 o 
   1   2   4      303.40      298.84     10.18 o 
   2   2   4       57.36       62.73      4.19 o 
   3   2   4      358.93      389.94      9.48 o 
   4   2   4       17.77       17.71      2.46 o 
   5   2   4       23.15       19.35      3.27 o 
   6   2   4        9.26        8.74      3.21 o 
   7   2   4      292.01      308.53     17.82 o 
   8   2   4      230.55      227.75     32.32 o 
   9   2   4       19.17       15.23      8.29 o 
  10   2   4      113.89      116.95     11.08 o 
  11   2   4        5.18        2.76      6.10 o 
  12   2   4        0.02        5.38      5.21 o 
  13   2   4       35.30       29.14      7.88 o 
 -13   3   4       59.00       86.69     13.70 o 
 -12   3   4        2.04        3.54      4.81 o 
 -11   3   4        1.31       -1.77      3.74 o 
 -10   3   4       85.25       90.53     13.73 o 
  -9   3   4      247.23      258.44     11.68 o 
  -8   3   4       27.20       21.01      4.07 o 
  -7   3   4        9.42       12.57      3.32 o 
  -6   3   4       89.78       82.58      6.16 o 
  -5   3   4      102.22      109.00      6.58 o 
  -4   3   4       45.35       54.98      4.38 o 
  -3   3   4      254.90      289.81      8.88 o 
  -2   3   4      145.41      138.01      9.00 o 
  -1   3   4       31.13       35.36      4.39 o 
   0   3   4      494.82      544.71     12.90 o 
   1   3   4       85.39       82.62      5.47 o 
   2   3   4        0.75        1.20      1.74 o 
   3   3   4      200.65      218.79     10.89 o 
   4   3   4      472.28      422.05     10.63 o 
   5   3   4       16.14       16.70      4.19 o 
   6   3   4        8.65        7.07      2.98 o 
   7   3   4      128.26      124.73      8.01 o 
   8   3   4       85.16       84.06      8.88 o 
   9   3   4      127.95      142.54     12.71 o 
  10   3   4      231.32      260.42     19.82 o 
  11   3   4       96.10      111.48     11.68 o 
  12   3   4        0.27        3.02      5.26 o 
  13   3   4       18.01       16.18      7.10 o 
 -13   4   4        6.14       13.52     11.12 o 
 -12   4   4       11.86        7.23      9.16 o 
 -11   4   4        0.13       -4.53      4.53 o 
 -10   4   4        9.32       26.38      7.94 o 
  -9   4   4       24.27       16.10      4.85 o 
  -8   4   4       26.51       21.30      7.95 o 
  -7   4   4       53.64       39.22      6.15 o 
  -6   4   4      466.31      457.59     31.41 o 
  -5   4   4        6.62        6.38      3.20 o 
  -4   4   4       16.09       20.81      3.96 o 
  -3   4   4       26.58       20.57      6.41 o 
  -2   4   4        4.36        1.22      2.86 o 
  -1   4   4       10.50       20.81      4.19 o 
   0   4   4       59.57       74.70     11.02 o 
   1   4   4      137.61      142.07     10.14 o 
   2   4   4       30.74       33.35      6.30 o 
   3   4   4       22.75       27.72      3.92 o 
   4   4   4       93.27      103.36      6.85 o 
   5   4   4       24.20       16.22      4.37 o 
   6   4   4       95.49      102.83     14.18 o 
   7   4   4      631.00      671.01     22.40 o 
   8   4   4       37.02       33.17     10.58 o 
   9   4   4        0.35        1.00      4.04 o 
  10   4   4        0.00       -1.49      5.13 o 
  11   4   4       27.59       22.73     14.08 o 
  12   4   4        8.00        1.97      6.14 o 
 -12   5   4        0.24       -3.24      6.60 o 
 -11   5   4        6.73       -2.97     11.34 o 
 -10   5   4        0.64        4.91      6.01 o 
  -9   5   4        3.85        8.70      4.74 o 
  -8   5   4        0.00        2.63      3.69 o 
  -7   5   4        3.31       -2.66      3.39 o 
  -6   5   4      171.50      206.18     15.58 o 
  -5   5   4       38.51       31.94      7.14 o 
  -4   5   4        3.33        2.28      4.29 o 
  -3   5   4      401.87      396.15     15.58 o 
  -2   5   4       65.16       69.22     10.66 o 
  -1   5   4       70.85       59.89      6.80 o 
   0   5   4       68.43       63.87     10.35 o 
   1   5   4       39.72       26.94      4.86 o 
   2   5   4       28.05       22.35      6.99 o 
   3   5   4       28.08       18.00      4.76 o 
   4   5   4      169.48      183.73     11.87 o 
   5   5   4       20.84        7.12      4.08 o 
   6   5   4       51.85       34.77      6.36 o 
   7   5   4        0.58       -0.70      3.65 o 
   8   5   4       14.10        6.63      4.86 o 
   9   5   4        0.71        2.77      5.90 o 
  10   5   4       17.98       14.16      7.96 o 
  11   5   4        5.25       13.13      8.07 o 
 -10   6   4        0.08       -2.12      5.94 o 
  -9   6   4        8.32       10.60      8.29 o 
  -8   6   4        0.51       -3.22      5.03 o 
  -7   6   4        1.70       -4.40      4.40 o 
  -6   6   4        0.00       -0.96      4.60 o 
  -5   6   4       18.90        4.07      6.22 o 
  -4   6   4      135.02      145.11     14.58 o 
  -3   6   4      260.83      261.38     14.87 o 
  -2   6   4        0.33       -0.04      3.45 o 
  -1   6   4       13.49       16.02      4.81 o 
   0   6   4       88.40       81.46      8.57 o 
   1   6   4        9.16       -0.67      5.45 o 
   2   6   4        0.11        2.65      3.22 o 
   3   6   4       23.26       10.11      6.55 o 
   4   6   4        3.53        5.54      4.32 o 
   5   6   4       31.67       25.72      6.12 o 
   6   6   4        0.02        1.15      4.23 o 
   7   6   4        0.28       -4.19      4.19 o 
   8   6   4        6.15        4.42      5.55 o 
   9   6   4        2.04        6.94     11.56 o 
  10   6   4        3.96        5.26     10.03 o 
  -9   7   4        0.11       -1.09      8.94 o 
  -8   7   4       10.50        9.42      7.91 o 
  -7   7   4        1.50       -1.47      5.73 o 
  -6   7   4        5.55        5.37      6.55 o 
  -5   7   4       16.46       20.24     14.18 o 
  -4   7   4        0.83        1.54      6.05 o 
  -3   7   4        0.59        0.91      4.38 o 
  -2   7   4        0.14       -2.44      3.98 o 
  -1   7   4        0.81        0.09      4.02 o 
   0   7   4       17.30       18.28      5.71 o 
   1   7   4       16.79       18.72      5.72 o 
   2   7   4        1.11        0.21      4.10 o 
   3   7   4        4.33        9.92      5.94 o 
   4   7   4       14.62        5.56      6.15 o 
   5   7   4       24.07       34.32      9.31 o 
   6   7   4       15.56        8.27     15.70 o 
   7   7   4        1.33       -1.85      7.31 o 
   8   7   4        1.35       -0.66      7.07 o 
  -6   8   4        1.89        6.00      7.51 o 
  -5   8   4        6.37       10.61      8.61 o 
  -4   8   4        0.00       -6.57      6.61 o 
  -3   8   4       10.44       19.01      8.09 o 
  -2   8   4       34.46       39.01      8.18 o 
  -1   8   4        0.00       -3.80      4.99 o 
   0   8   4        0.85        2.24      4.98 o 
   1   8   4        2.44        2.84      5.13 o 
   2   8   4       15.79        7.15      5.58 o 
   3   8   4       13.12       23.68      8.70 o 
   4   8   4        0.04        1.88      6.55 o 
   5   8   4        0.13       -2.52      6.80 o 
 -14   1   5        8.02        1.29      7.64 o 
 -13   1   5        6.27       11.39      8.29 o 
 -12   1   5        0.27       -1.73      4.43 o 
 -11   1   5       14.46        5.35      3.35 o 
 -10   1   5       61.90       59.42      7.00 o 
  -9   1   5        8.74        5.02      4.53 o 
  -8   1   5       16.21       21.80      6.17 o 
  -7   1   5       14.66       10.94      3.11 o 
  -6   1   5        7.79        9.26      2.86 o 
  -5   1   5        0.99       -0.47      1.81 o 
  -4   1   5       18.87       22.61      3.05 o 
  -3   1   5       12.64       14.71      3.31 o 
  -2   1   5     1206.40     1251.54     25.21 o 
  -1   1   5      225.93      219.55      7.96 o 
   0   1   5      314.59      333.08     11.36 o 
   1   1   5     1559.09     1653.02     43.68 o 
   2   1   5       96.36      102.87      6.09 o 
   3   1   5      248.66      263.27      8.44 o 
   4   1   5       27.76       34.55      3.69 o 
   5   1   5       61.81       66.49      5.83 o 
   6   1   5       54.25       55.35      9.82 o 
   7   1   5        1.90        2.05      3.91 o 
   8   1   5       23.47       27.37      6.79 o 
   9   1   5       13.26        6.89      5.46 o 
  10   1   5        4.03        0.32      5.06 o 
  11   1   5        3.75        2.19      5.78 o 
  12   1   5       28.24       18.96      8.53 o 
  13   1   5       11.58        2.14      7.18 o 
 -13   2   5       42.44       77.55     12.76 o 
 -12   2   5       10.95        4.55      4.60 o 
 -11   2   5        0.58        1.65      3.22 o 
 -10   2   5        4.49        1.01      3.53 o 
  -9   2   5       11.52       14.58      3.50 o 
  -8   2   5       81.65       81.71      7.78 o 
  -7   2   5       24.35       22.50      3.47 o 
  -6   2   5        0.64        0.98      1.85 o 
  -5   2   5        2.07       -1.77      1.77 o 
  -4   2   5        0.00        0.89      1.72 o 
  -3   2   5      424.13      438.61     13.87 o 
  -2   2   5     1381.32     1418.76     32.76 o 
  -1   2   5       19.25       15.03      3.17 o 
   0   2   5      389.50      418.77     13.51 o 
   1   2   5      815.81      878.67     19.17 o 
   2   2   5       13.90       14.35      2.66 o 
   3   2   5      343.93      329.77      9.05 o 
   4   2   5      578.15      585.50     13.15 o 
   5   2   5        0.13       -2.59      2.59 o 
   6   2   5       59.78       60.79      6.36 o 
   7   2   5       22.01       24.30      6.40 o 
   8   2   5        0.19       -0.76      4.63 o 
   9   2   5       13.55       30.07      7.64 o 
  10   2   5        0.00       -4.71      4.71 o 
  11   2   5        4.47        1.66      5.31 o 
  12   2   5        0.05       -0.29      5.20 o 
  13   2   5        0.37       -3.95      5.52 o 
 -13   3   5        0.02       -4.37      9.49 o 
 -12   3   5       12.53        9.11      5.13 o 
 -11   3   5        8.34        4.41      4.73 o 
 -10   3   5        0.05       -2.88      3.15 o 
  -9   3   5       67.02       60.37      7.61 o 
  -8   3   5        5.64        5.03      4.09 o 
  -7   3   5       50.94       41.23      6.49 o 
  -6   3   5      788.40      815.59     20.42 o 
  -5   3   5      125.26      149.06      7.36 o 
  -4   3   5       17.79       23.32      3.56 o 
  -3   3   5      161.15      170.19      9.28 o 
  -2   3   5       31.26       32.40      4.46 o 
  -1   3   5       18.76       19.09      3.86 o 
   0   3   5      380.75      385.76     12.28 o 
   1   3   5      664.23      653.60     24.64 o 
   2   3   5       34.20       35.85      3.80 o 
   3   3   5       11.80       10.66      2.38 o 
   4   3   5       97.14      119.20      7.33 o 
   5   3   5      329.51      363.99     12.44 o 
   6   3   5       41.10       41.46      5.03 o 
   7   3   5      310.11      332.23     15.66 o 
   8   3   5       71.58       81.20      9.07 o 
   9   3   5       47.01       30.59     11.45 o 
  10   3   5        5.80       10.83      5.39 o 
  11   3   5       24.22       29.99      7.24 o 
  12   3   5        2.13        5.10      5.93 o 
 -12   4   5        1.33        3.39      5.96 o 
 -11   4   5        1.89       -3.30      5.06 o 
 -10   4   5        0.76       -2.45      4.15 o 
  -9   4   5      168.68      177.61     14.21 o 
  -8   4   5      212.21      221.96     17.84 o 
  -7   4   5      150.17      144.02     11.31 o 
  -6   4   5      510.00      484.66     22.35 o 
  -5   4   5       62.37       69.89      7.17 o 
  -4   4   5       78.25       78.34      7.47 o 
  -3   4   5      541.17      570.60     28.28 o 
  -2   4   5      270.15      271.90     12.40 o 
  -1   4   5       10.30        5.61      3.17 o 
   0   4   5       11.70       10.81      3.44 o 
   1   4   5       80.27       83.05      7.34 o 
   2   4   5        1.42        0.75      2.51 o 
   3   4   5        9.95        8.39      2.98 o 
   4   4   5      413.12      398.02     15.94 o 
   5   4   5        5.48        5.73      3.78 o 
   6   4   5       15.83       16.17      6.47 o 
   7   4   5      491.64      475.31     18.71 o 
   8   4   5      243.67      273.79     20.35 o 
   9   4   5       20.05       26.05      8.72 o 
  10   4   5       63.72       61.35     11.08 o 
  11   4   5        0.24       -0.14      7.13 o 
 -11   5   5        2.28       -6.16      6.16 o 
 -10   5   5       42.91       41.71      9.87 o 
  -9   5   5        7.04       14.28      5.35 o 
  -8   5   5        1.79        0.12      4.24 o 
  -7   5   5      132.94      115.03     13.11 o 
  -6   5   5       98.27      100.26     12.10 o 
  -5   5   5      429.61      425.81     21.48 o 
  -4   5   5        7.05        3.39      3.59 o 
  -3   5   5      435.41      429.83     18.69 o 
  -2   5   5       31.50       32.98      5.49 o 
  -1   5   5        9.24        2.91      3.79 o 
   0   5   5      273.73      278.77     13.93 o 
   1   5   5      536.03      549.06     19.17 o 
   2   5   5        1.66        3.44      3.71 o 
   3   5   5        7.22        3.87      3.02 o 
   4   5   5      668.40      691.07     23.42 o 
   5   5   5       24.72       28.50      6.23 o 
   6   5   5       38.38       38.73      6.79 o 
   7   5   5       40.29       39.83      7.12 o 
   8   5   5       50.98       42.19      9.59 o 
   9   5   5        2.22       -2.08      5.86 o 
  10   5   5       21.52        8.69     16.36 o 
 -10   6   5        2.63       -6.02      6.40 o 
  -9   6   5       50.34       53.88     11.12 o 
  -8   6   5        3.29        6.87      6.32 o 
  -7   6   5       27.58       16.88      7.24 o 
  -6   6   5        9.55       25.44      7.71 o 
  -5   6   5        0.31        3.77      4.81 o 
  -4   6   5        1.31       -3.44      3.44 o 
  -3   6   5      268.66      258.45     14.88 o 
  -2   6   5      529.85      524.59     26.60 o 
  -1   6   5        1.45        2.68      3.81 o 
   0   6   5       35.13       38.16      6.46 o 
   1   6   5      175.02      161.11     11.89 o 
   2   6   5      118.82      122.19      9.00 o 
   3   6   5      330.24      304.16     16.49 o 
   4   6   5      214.22      224.23     18.67 o 
   5   6   5       60.94       62.94      9.33 o 
   6   6   5        3.37        4.59      4.78 o 
   7   6   5        6.39        5.86      5.57 o 
   8   6   5       27.33       42.67     10.52 o 
   9   6   5        2.07       -1.43      6.76 o 
  -8   7   5        0.33       -6.61      6.61 o 
  -7   7   5        1.12        3.14      6.08 o 
  -6   7   5       76.47      105.66     14.39 o 
  -5   7   5       43.13       28.69      8.70 o 
  -4   7   5       20.54       12.65      9.87 o 
  -3   7   5        9.24        2.69      4.87 o 
  -2   7   5       84.57       79.41     12.70 o 
  -1   7   5        4.04        0.19      4.59 o 
   0   7   5      381.91      380.62     20.04 o 
   1   7   5      381.10      366.12     30.99 o 
   2   7   5       49.87       49.87     16.13 o 
   3   7   5        7.16        1.77      5.85 o 
   4   7   5        0.94       -2.59      5.76 o 
   5   7   5       87.85       67.76     11.88 o 
   6   7   5       13.45        5.15      6.76 o 
   7   7   5       66.48       85.32     24.00 o 
  -5   8   5       27.11       29.33     10.49 o 
  -4   8   5        5.51        4.89      7.58 o 
  -3   8   5       90.80      106.56     12.67 o 
  -2   8   5      134.16      145.41     13.91 o 
  -1   8   5        4.20        1.23      5.38 o 
   0   8   5        7.72        2.87      5.49 o 
   1   8   5       47.15       48.13      8.40 o 
   2   8   5        4.77        9.38      7.71 o 
   3   8   5       41.37       29.58      9.86 o 
   4   8   5      106.97      123.87     16.74 o 
 -13   0   6      153.95      172.83     25.97 o 
 -12   0   6       70.58       66.75     14.62 o 
 -11   0   6        4.31        7.58      5.34 o 
 -10   0   6        7.23       14.26      8.18 o 
  -9   0   6       23.50       35.79      9.16 o 
  -8   0   6       36.94       51.92      8.00 o 
  -7   0   6        0.78        3.56      3.76 o 
  -6   0   6        1.29        2.95      3.69 o 
  -5   0   6     1194.67     1208.86     37.77 o 
  -4   0   6      151.52      145.40     16.37 o 
  -3   0   6      837.34      836.91     39.72 o 
  -2   0   6      852.09      752.89     36.00 o 
   0   0   6      653.38      633.24     31.12 o 
   1   0   6      487.62      476.13     20.90 o 
   2   0   6      151.51      166.91      8.58 o 
   3   0   6       62.19       63.09      5.65 o 
   4   0   6        1.05        1.35      3.60 o 
   5   0   6       94.33       89.47     14.18 o 
   6   0   6       53.08       51.92     12.22 o 
   7   0   6      226.63      251.76     24.89 o 
   8   0   6      147.69      124.18     19.21 o 
   9   0   6       93.68       99.05     18.11 o 
  10   0   6       49.03       49.73     15.27 o 
  11   0   6        7.44        3.05     10.03 o 
  12   0   6       23.28       30.97     13.30 o 
 -13   1   6        0.04       -4.84      5.74 o 
 -12   1   6        2.43        3.52      7.31 o 
 -11   1   6       16.12        8.34      3.72 o 
 -10   1   6       28.05       17.76      4.00 o 
  -9   1   6       25.29       27.19      4.17 o 
  -8   1   6       14.49       12.56      2.95 o 
  -7   1   6        6.39        1.63      2.64 o 
  -6   1   6      100.78      101.93      6.75 o 
  -5   1   6      355.24      356.03     10.75 o 
  -4   1   6        3.31        2.98      2.86 o 
  -3   1   6      114.94      122.53      6.49 o 
  -2   1   6      136.75      157.94      7.47 o 
  -1   1   6        2.95        3.80      2.01 o 
   0   1   6      220.15      219.89     10.31 o 
   1   1   6       64.37       69.28      7.21 o 
   2   1   6       23.76       24.64      3.88 o 
   3   1   6        0.52        0.64      1.98 o 
   4   1   6      882.36      919.83     19.38 o 
   5   1   6      133.85      149.55      8.97 o 
   6   1   6        5.35       11.13      5.31 o 
   7   1   6        0.21       -0.56      3.61 o 
   8   1   6        0.00       -0.51      4.58 o 
   9   1   6       19.65       12.53      8.18 o 
  10   1   6       43.01       33.12      9.24 o 
  11   1   6        5.40        5.63      6.71 o 
  12   1   6        5.24        5.88      7.02 o 
 -13   2   6       11.62       17.67      6.35 o 
 -12   2   6       27.11       17.25      5.97 o 
 -11   2   6        5.61        4.19      3.80 o 
 -10   2   6        5.81        7.04      3.55 o 
  -9   2   6      233.25      218.58     16.00 o 
  -8   2   6      212.59      219.14     10.02 o 
  -7   2   6       68.85       66.73      5.87 o 
  -6   2   6      202.66      211.42     10.60 o 
  -5   2   6      111.64       95.09      6.97 o 
  -4   2   6        0.38        2.46      4.30 o 
  -3   2   6       44.07       40.30      4.90 o 
  -2   2   6        1.87        5.93      2.70 o 
  -1   2   6        9.91        5.53      3.05 o 
   0   2   6       90.57       85.50      7.65 o 
   1   2   6       61.16       59.15      4.97 o 
   2   2   6      179.43      177.04      7.90 o 
   3   2   6      177.00      186.81      7.45 o 
   4   2   6       16.81       15.30      3.44 o 
   5   2   6       55.41       68.82     15.45 o 
   6   2   6      149.15      158.26     13.45 o 
   7   2   6      157.71      150.00     14.41 o 
   8   2   6        6.95       13.50      6.22 o 
   9   2   6       10.02       12.55      6.63 o 
  10   2   6      103.58      114.76     14.55 o 
  11   2   6       86.24      104.99     11.99 o 
  12   2   6       11.18        9.91      6.19 o 
 -12   3   6       84.14       72.97     12.49 o 
 -11   3   6      131.40      115.76     11.54 o 
 -10   3   6      132.31      118.93     13.89 o 
  -9   3   6      211.20      246.00     21.71 o 
  -8   3   6       58.40       60.51      7.83 o 
  -7   3   6      159.23      156.29     11.58 o 
  -6   3   6        0.03        0.55      3.82 o 
  -5   3   6       21.64       10.52      5.03 o 
  -4   3   6        0.51        2.33      4.58 o 
  -3   3   6       23.13       19.05      4.01 o 
  -2   3   6      306.68      327.77     14.83 o 
  -1   3   6        0.78       -0.09      2.33 o 
   0   3   6      113.65      105.99      8.14 o 
   1   3   6       52.33       56.47     10.39 o 
   2   3   6       20.42       18.59      6.98 o 
   3   3   6       24.17       32.17      3.79 o 
   4   3   6      110.17      117.13      7.62 o 
   5   3   6      222.29      216.90     14.88 o 
   6   3   6      226.61      237.61     18.91 o 
   7   3   6       66.61       55.98      7.60 o 
   8   3   6      109.50      135.31     11.84 o 
   9   3   6       12.87       18.67      6.09 o 
  10   3   6       53.06       36.00      7.47 o 
  11   3   6       64.45       68.74     23.90 o 
 -12   4   6        2.10       -0.19      6.93 o 
 -11   4   6        5.28        9.16      6.48 o 
 -10   4   6      102.44      109.46     15.19 o 
  -9   4   6       20.57       23.88      5.95 o 
  -8   4   6      149.20      150.34     12.18 o 
  -7   4   6        2.41        4.87      5.24 o 
  -6   4   6      195.66      204.75     16.21 o 
  -5   4   6       26.79       20.71      6.54 o 
  -4   4   6       13.37       10.66      3.99 o 
  -3   4   6        0.01       -1.31      3.06 o 
  -2   4   6       35.59       28.75      7.65 o 
  -1   4   6       15.15        7.60      3.67 o 
   0   4   6        5.13        5.55      3.27 o 
   1   4   6        0.02        1.82      2.90 o 
   2   4   6        1.96       -1.24      2.69 o 
   3   4   6       43.17       49.81      8.40 o 
   4   4   6       20.14       32.21      6.16 o 
   5   4   6      153.32      147.40     11.39 o 
   6   4   6        1.32        1.45      4.03 o 
   7   4   6       27.80       20.21      7.49 o 
   8   4   6       12.69       12.85      8.07 o 
   9   4   6       23.79       36.31      9.32 o 
  10   4   6        0.80        9.39      8.40 o 
  11   4   6       26.36       29.49      9.95 o 
 -10   5   6        7.22       13.50      9.04 o 
  -9   5   6        2.17       -2.08      6.09 o 
  -8   5   6        0.52        5.59      5.77 o 
  -7   5   6       10.18       15.87     14.83 o 
  -6   5   6        5.45        8.94     12.87 o 
  -5   5   6      162.22      150.15     14.97 o 
  -4   5   6       29.38       42.89      6.79 o 
  -3   5   6        0.29        0.43      3.56 o 
  -2   5   6       47.51       43.71      6.60 o 
  -1   5   6       14.85        8.28      3.88 o 
   0   5   6      235.22      234.04     17.82 o 
   1   5   6       95.32       79.20      8.23 o 
   2   5   6       56.61       55.62     12.76 o 
   3   5   6       13.51       17.20      5.37 o 
   4   5   6      526.40      504.57     20.16 o 
   5   5   6        1.39       -1.21      4.02 o 
   6   5   6        0.50        1.56      3.94 o 
   7   5   6       10.82        0.88      5.59 o 
   8   5   6        3.91        4.08      6.92 o 
   9   5   6        0.00       -6.49      6.49 o 
  10   5   6       15.11        7.93      8.35 o 
  -9   6   6       15.55       21.61      8.94 o 
  -8   6   6        2.71       10.48      6.65 o 
  -7   6   6        0.41        3.81      6.16 o 
  -6   6   6      107.81      109.51     29.67 o 
  -5   6   6       39.53       38.96      9.13 o 
  -4   6   6       21.14       21.89      5.81 o 
  -3   6   6       63.69       53.00      8.12 o 
  -2   6   6      151.57      151.15     22.45 o 
  -1   6   6       37.35       43.42      8.79 o 
   0   6   6        9.74        8.42      4.47 o 
   1   6   6      211.83      225.26     14.36 o 
   2   6   6       55.92       60.20     12.06 o 
   3   6   6       29.98       28.90      6.66 o 
   4   6   6       42.85       43.29      7.33 o 
   5   6   6        6.65        2.43      4.60 o 
   6   6   6       17.31       24.97      6.79 o 
   7   6   6        9.92        9.09      5.67 o 
   8   6   6        0.16       -0.28      7.05 o 
  -7   7   6       15.60       10.69      8.07 o 
  -6   7   6        5.14        8.69      7.48 o 
  -5   7   6        3.20       -1.39      6.71 o 
  -4   7   6       21.92       18.31      6.43 o 
  -3   7   6        7.20        6.01      5.25 o 
  -2   7   6        3.34       11.31      5.57 o 
  -1   7   6        1.34        7.32      4.96 o 
   0   7   6       10.72       13.72      5.50 o 
   1   7   6       17.34       19.77      6.18 o 
   2   7   6        0.18        5.35      5.11 o 
   3   7   6        0.13       -4.21      4.21 o 
   4   7   6       11.65        9.62      5.77 o 
   5   7   6        8.60        3.90      5.91 o 
   6   7   6       10.77        0.70      5.51 o 
  -2   8   6       14.49       23.81      8.52 o 
  -1   8   6        4.96        5.33      5.92 o 
   0   8   6        0.30       -1.42      5.68 o 
   1   8   6       35.36       44.03     11.79 o 
 -12   1   7       94.94       76.22      7.60 o 
 -11   1   7        8.65       11.06      4.45 o 
 -10   1   7       19.40       20.98      4.56 o 
  -9   1   7      147.61      171.09      9.66 o 
  -8   1   7      204.67      218.80     14.38 o 
  -7   1   7       14.10       11.78      2.97 o 
  -6   1   7      188.22      198.04     10.57 o 
  -5   1   7       12.32       11.01      4.09 o 
  -4   1   7      102.55      125.38     11.81 o 
  -3   1   7      198.57      205.07     14.45 o 
  -2   1   7      160.59      196.49     10.05 o 
  -1   1   7       21.00       21.39      3.62 o 
   0   1   7       31.69       24.96      4.50 o 
   1   1   7        0.84        1.24      3.14 o 
   2   1   7      174.97      190.28     11.86 o 
   3   1   7      353.16      341.08      9.92 o 
   4   1   7        3.84        3.88      3.87 o 
   5   1   7      125.60      136.26     12.96 o 
   6   1   7       27.26       21.20      6.87 o 
   7   1   7      284.79      299.90     19.91 o 
   8   1   7      111.76      124.69     41.24 o 
   9   1   7        3.77       -1.21      8.83 o 
  10   1   7       24.88       30.23     14.18 o 
  11   1   7       79.58       80.83     22.69 o 
 -12   2   7       37.24       41.42      6.27 o 
 -11   2   7        2.36        5.48      3.99 o 
 -10   2   7       27.89       27.59      5.27 o 
  -9   2   7        4.31        2.60      3.36 o 
  -8   2   7        0.20       -1.09      3.10 o 
  -7   2   7        0.10        2.18      3.27 o 
  -6   2   7       71.87       73.67      8.29 o 
  -5   2   7       73.82       69.53      7.89 o 
  -4   2   7       11.46       23.84      5.02 o 
  -3   2   7      206.05      192.95     14.44 o 
  -2   2   7        6.69        6.03      3.06 o 
  -1   2   7      111.26      136.47     17.40 o 
   0   2   7      167.43      199.78     10.67 o 
   1   2   7      800.06      819.13     19.72 o 
   2   2   7      253.89      260.97     10.18 o 
   3   2   7      157.36      150.75      7.32 o 
   4   2   7       44.47       40.67      5.64 o 
   5   2   7       31.83       25.17      4.96 o 
   6   2   7       15.09       11.46      7.74 o 
   7   2   7       52.13       50.41      9.18 o 
   8   2   7       21.09       19.64      6.97 o 
   9   2   7        1.00        1.42     10.14 o 
  10   2   7       12.54        6.01      5.44 o 
  11   2   7       20.15       16.34      6.99 o 
 -12   3   7        7.72       12.07     10.80 o 
 -11   3   7        1.60        2.71      5.32 o 
 -10   3   7        0.07        1.81      4.74 o 
  -9   3   7       45.41       60.03     10.91 o 
  -8   3   7       79.79       92.92     12.33 o 
  -7   3   7       46.35       38.70      8.45 o 
  -6   3   7       80.91       68.51     11.78 o 
  -5   3   7       91.35       73.83     10.00 o 
  -4   3   7        3.52        3.73      4.40 o 
  -3   3   7        3.41        5.17      4.39 o 
  -2   3   7       67.21       78.15      7.66 o 
  -1   3   7       13.22       13.27      3.99 o 
   0   3   7        5.47        5.67      3.75 o 
   1   3   7        3.15        0.81      2.97 o 
   2   3   7       41.05       32.28      5.32 o 
   3   3   7        7.29        1.86      3.39 o 
   4   3   7        0.17       -0.50      3.29 o 
   5   3   7        9.57        4.50      4.08 o 
   6   3   7       60.93       67.48     10.95 o 
   7   3   7      150.72      148.85     21.82 o 
   8   3   7        6.30       10.11      7.31 o 
   9   3   7        3.40       -2.20      5.55 o 
  10   3   7        0.10        1.37      7.14 o 
 -11   4   7        2.71        5.79      5.98 o 
 -10   4   7        1.68        0.72      4.85 o 
  -9   4   7       18.25        5.68      6.24 o 
  -8   4   7       59.91       62.82     10.80 o 
  -7   4   7       43.42       43.15      8.78 o 
  -6   4   7       12.31        7.41     13.30 o 
  -5   4   7      302.80      277.50     19.00 o 
  -4   4   7       13.05       19.40      6.29 o 
  -3   4   7      368.30      368.77     16.03 o 
  -2   4   7      387.42      399.78     16.31 o 
  -1   4   7       45.61       52.65      6.86 o 
   0   4   7       18.49       10.09      8.44 o 
   1   4   7      342.95      341.52     17.04 o 
   2   4   7       44.03       51.37      6.73 o 
   3   4   7       87.45      102.04     19.97 o 
   4   4   7      131.26      145.04     11.82 o 
   5   4   7      153.38      151.05     14.45 o 
   6   4   7        7.65        0.09      5.01 o 
   7   4   7       19.27       19.52     18.21 o 
   8   4   7        1.53        3.27      6.32 o 
   9   4   7        6.06       11.94      7.36 o 
  10   4   7       11.16        5.23      7.86 o 
 -10   5   7        8.41        4.40     10.25 o 
  -9   5   7       44.62       31.43      9.22 o 
  -8   5   7        4.89        0.82      6.08 o 
  -7   5   7       12.62        4.83      7.85 o 
  -6   5   7       99.51      138.67     15.44 o 
  -5   5   7      172.65      195.55     17.65 o 
  -4   5   7        8.04        7.71      5.84 o 
  -3   5   7       18.16       22.72      7.29 o 
  -2   5   7        1.04       -1.30      3.62 o 
  -1   5   7       10.08        2.52      6.04 o 
   0   5   7       19.56       14.18      5.03 o 
   1   5   7       33.09       42.18      7.17 o 
   2   5   7       55.58       45.33      9.17 o 
   3   5   7       10.29        7.84      5.25 o 
   4   5   7        0.30       -0.79      4.03 o 
   5   5   7       54.14       65.29      8.95 o 
   6   5   7       19.04       20.68      6.44 o 
   7   5   7       52.07       51.12     10.72 o 
   8   5   7       85.95       87.67     14.01 o 
  -8   6   7        7.73        7.65      8.94 o 
  -7   6   7        2.10       -0.80      6.54 o 
  -6   6   7       24.63       33.02      9.37 o 
  -5   6   7        3.02        4.95      6.02 o 
  -4   6   7        0.13        0.44      6.16 o 
  -3   6   7        2.47        5.66      4.74 o 
  -2   6   7        3.00        2.04      4.48 o 
  -1   6   7        6.64        6.82      4.83 o 
   0   6   7        3.17       -2.37      3.97 o 
   1   6   7      285.25      280.01     30.02 o 
   2   6   7        0.14        0.66      4.48 o 
   3   6   7        2.81       -0.92      4.80 o 
   4   6   7        1.00        5.76      5.78 o 
   5   6   7        4.39       -3.64      4.77 o 
   6   6   7        0.00       -4.48      4.48 o 
   7   6   7       17.78       18.31      8.86 o 
  -5   7   7       14.83       17.54      8.63 o 
  -4   7   7        1.49        9.48      7.44 o 
  -3   7   7        5.71       -3.59      5.17 o 
  -2   7   7      142.69      144.95     13.47 o 
  -1   7   7        3.80       -1.90      5.06 o 
   0   7   7        1.10        0.05      5.16 o 
   1   7   7       27.17       26.99      9.25 o 
   2   7   7        1.74       -0.38      5.31 o 
   3   7   7        0.09       -5.01      5.07 o 
   4   7   7       52.73       46.52     11.14 o 
 -12   0   8       31.92       61.76     21.27 o 
 -11   0   8       39.61       34.42     17.34 o 
 -10   0   8       13.51       15.03      6.74 o 
  -9   0   8      344.23      330.34     20.99 o 
  -8   0   8       85.31       77.05     10.90 o 
  -7   0   8       52.44       44.28     11.56 o 
  -6   0   8      140.32      122.43     17.68 o 
  -5   0   8       40.36       21.38      9.38 o 
  -4   0   8       63.21       77.45     14.18 o 
  -3   0   8      336.87      313.12     25.78 o 
  -2   0   8     1139.64     1121.01     52.69 o 
  -1   0   8      287.69      300.37     24.03 o 
   0   0   8      507.87      513.39     28.00 o 
   1   0   8      265.27      273.23     15.91 o 
   2   0   8        2.54        3.13      3.32 o 
   3   0   8       19.42       14.44      5.06 o 
   4   0   8      175.62      211.74     22.27 o 
   5   0   8       69.24       67.63     14.83 o 
   6   0   8        1.40        0.44      6.76 o 
   7   0   8      328.47      346.42     31.23 o 
   8   0   8      492.59      502.29     39.78 o 
   9   0   8       79.33       64.36     16.80 o 
  10   0   8       92.98       43.20     15.93 o 
 -12   1   8       10.99       14.32      5.18 o 
 -11   1   8        1.61        2.47      4.22 o 
 -10   1   8        0.13       -2.08      3.43 o 
  -9   1   8        0.54        1.93      3.25 o 
  -8   1   8        2.02       -1.09      3.34 o 
  -7   1   8        6.68        8.54      4.48 o 
  -6   1   8      485.81      486.28     27.10 o 
  -5   1   8      401.23      389.18     21.72 o 
  -4   1   8       55.83       62.76      7.56 o 
  -3   1   8       83.45       85.98      8.54 o 
  -2   1   8        0.17        1.91      3.33 o 
  -1   1   8        6.83        1.74      2.70 o 
   0   1   8        7.30        2.98      4.85 o 
   1   1   8      371.05      335.60     16.59 o 
   2   1   8       11.29       10.05      3.15 o 
   3   1   8       45.54       41.65      5.21 o 
   4   1   8      530.83      493.81     57.41 o 
   5   1   8      174.54      193.19     15.93 o 
   6   1   8       20.69       14.11      6.24 o 
   7   1   8       60.54       62.94     10.87 o 
   8   1   8       15.98       11.77      6.71 o 
   9   1   8        8.75        4.75      6.50 o 
  10   1   8       26.82       22.24      9.02 o 
 -11   2   8       80.33       96.90      9.90 o 
 -10   2   8       39.16       45.86     10.31 o 
  -9   2   8        5.22        1.37      3.58 o 
  -8   2   8       11.51       15.47      4.91 o 
  -7   2   8        3.54        7.90      5.87 o 
  -6   2   8        1.30        3.39      3.98 o 
  -5   2   8       31.07       18.56      7.20 o 
  -4   2   8        3.42        3.68      5.56 o 
  -3   2   8      148.44      134.44     25.65 o 
  -2   2   8      287.48      278.94     17.60 o 
  -1   2   8        6.57        3.11      3.50 o 
   0   2   8       76.88       89.50      8.27 o 
   1   2   8      408.98      345.04     12.05 o 
   2   2   8      223.80      176.26      9.16 o 
   3   2   8       38.97       39.21     13.95 o 
   4   2   8     1209.97     1155.59     27.67 o 
   5   2   8       74.12       62.93      9.70 o 
   6   2   8       46.79       37.76      8.22 o 
   7   2   8       31.44       13.24      6.55 o 
   8   2   8        0.60        4.80      6.24 o 
   9   2   8        0.21        6.91      5.43 o 
  10   2   8        0.20        0.16      5.61 o 
 -11   3   8        2.75        5.04      6.05 o 
 -10   3   8       17.49       28.99     12.10 o 
  -9   3   8      105.25      121.66     15.15 o 
  -8   3   8      114.04      131.99     19.53 o 
  -7   3   8       14.34       15.35     16.36 o 
  -6   3   8       12.09       21.40      7.42 o 
  -5   3   8        0.37       -2.16      4.55 o 
  -4   3   8       15.40       22.54      6.63 o 
  -3   3   8       50.36       66.08     10.02 o 
  -2   3   8      959.34      928.22     58.64 o 
  -1   3   8       86.09       87.00      8.66 o 
   0   3   8      148.31      158.93     20.10 o 
   1   3   8      825.11      818.46     24.87 o 
   2   3   8      115.64      103.67      9.10 o 
   3   3   8        0.49       -1.21      3.50 o 
   4   3   8       14.60        8.47      4.13 o 
   5   3   8       37.20       32.08      8.09 o 
   6   3   8        2.44        1.54      4.93 o 
   7   3   8       49.76       43.63      9.79 o 
   8   3   8       51.82       42.44     25.19 o 
   9   3   8        3.32        4.30     14.72 o 
 -10   4   8        0.85        4.53      6.74 o 
  -9   4   8       39.26       44.59     10.06 o 
  -8   4   8        7.84        3.29      6.33 o 
  -7   4   8        2.83        9.71      7.96 o 
  -6   4   8        4.23        6.75      5.61 o 
  -5   4   8       22.14       21.25      7.24 o 
  -4   4   8        7.00       -0.52      6.43 o 
  -3   4   8        0.30        0.87      4.50 o 
  -2   4   8      123.10      103.22     13.63 o 
  -1   4   8       33.27       36.63      6.40 o 
   0   4   8       12.59        6.65      7.12 o 
   1   4   8       87.18       72.45      8.43 o 
   2   4   8       40.56       33.47     10.80 o 
   3   4   8       17.62       18.27      5.28 o 
   4   4   8       83.20       73.56      9.08 o 
   5   4   8       35.15       33.01      7.13 o 
   6   4   8        0.01        0.20      9.05 o 
   7   4   8        0.47        4.72      6.32 o 
   8   4   8       20.47       24.13      8.91 o 
  -8   5   8       37.51       35.73     12.76 o 
  -7   5   8        3.91        0.87      6.27 o 
  -6   5   8       83.97       95.89     21.71 o 
  -5   5   8      143.43      161.40     16.66 o 
  -4   5   8       16.79       13.99      7.13 o 
  -3   5   8       60.34       60.36     10.56 o 
  -2   5   8      151.32      156.22     20.00 o 
  -1   5   8       22.71       26.12      6.33 o 
   0   5   8       60.95       67.16      8.45 o 
   1   5   8       19.73        4.61      7.51 o 
   2   5   8       47.50       39.35      8.91 o 
   3   5   8        6.25        0.18      4.61 o 
   4   5   8       26.70       11.98     12.49 o 
   5   5   8        0.10       -4.32      4.32 o 
   6   5   8        0.00       -0.35      6.43 o 
   7   5   8        1.12       -0.56      6.92 o 
  -6   6   8       12.29        3.04      7.79 o 
  -5   6   8       25.79       17.80     10.36 o 
  -4   6   8        0.62       -3.59      6.07 o 
  -3   6   8        1.04       11.99      6.87 o 
  -2   6   8       75.11       85.36     10.11 o 
  -1   6   8       12.34        9.44      5.63 o 
   0   6   8        3.03       -0.23      4.89 o 
   1   6   8       50.73       24.48     12.00 o 
   2   6   8      158.49      170.69     19.02 o 
   3   6   8       39.78       46.40      8.68 o 
   4   6   8       21.60       23.14      7.16 o 
   5   6   8       41.00       43.93      8.58 o 
  -2   7   8        0.93        0.69      7.40 o 
  -1   7   8       55.89       47.27      8.86 o 
   0   7   8       10.58       17.92      8.63 o 
   1   7   8        2.26        4.27      6.18 o 
 -11   1   9        6.98        2.32      4.47 o 
 -10   1   9        3.90       -2.60      4.36 o 
  -9   1   9       23.28       12.15      6.96 o 
  -8   1   9        7.24        9.72      5.40 o 
  -7   1   9       24.09       25.62      6.53 o 
  -6   1   9       34.60       29.60     14.59 o 
  -5   1   9      134.56      173.44     18.92 o 
  -4   1   9        8.30        8.97      4.59 o 
  -3   1   9      113.89       99.80     12.77 o 
  -2   1   9       30.87       21.13      6.17 o 
  -1   1   9       50.65       37.72      6.35 o 
   0   1   9       20.42       20.27      6.43 o 
   1   1   9      707.26      709.16     22.65 o 
   2   1   9        3.26        0.85      2.72 o 
   3   1   9       11.29        4.95      3.99 o 
   4   1   9        2.51        1.05      4.75 o 
   5   1   9      129.49      110.82     13.41 o 
   6   1   9       10.85       12.02      6.27 o 
   7   1   9       60.97       88.40     15.38 o 
   8   1   9       57.44       59.75     11.64 o 
   9   1   9        0.03       -2.80      6.47 o 
 -10   2   9        8.32        0.95      5.40 o 
  -9   2   9       96.47      116.70     12.25 o 
  -8   2   9      157.17      190.48     15.11 o 
  -7   2   9        0.29        5.88      4.93 o 
  -6   2   9       33.79       48.95      8.02 o 
  -5   2   9      121.89      129.63     14.19 o 
  -4   2   9        0.44        4.43      5.01 o 
  -3   2   9        2.43        1.38      4.86 o 
  -2   2   9        1.29        3.97      4.93 o 
  -1   2   9        0.29        3.94      6.00 o 
   0   2   9        9.66        6.30      4.15 o 
   1   2   9        0.08       -1.88      2.85 o 
   2   2   9        2.04        3.01      3.31 o 
   3   2   9        0.94        0.75      3.62 o 
   4   2   9        7.13        3.99      4.38 o 
   5   2   9        0.03        1.03      4.18 o 
   6   2   9        0.00        1.23      4.56 o 
   7   2   9       18.75       12.84      5.97 o 
   8   2   9        2.05       -2.43      4.94 o 
   9   2   9       19.39       21.90      7.23 o 
  -9   3   9        0.58       -1.81      6.63 o 
  -8   3   9        4.33        7.65      8.94 o 
  -7   3   9        0.02        3.49      6.17 o 
  -6   3   9       39.18       48.49     11.56 o 
  -5   3   9       52.26       78.11     11.94 o 
  -4   3   9        4.17        6.52      5.16 o 
  -3   3   9       13.70       13.83      7.52 o 
  -2   3   9        0.01       -1.74      4.47 o 
  -1   3   9       24.33       19.39      6.83 o 
   0   3   9        1.32        2.61      3.97 o 
   1   3   9      140.74      165.17     11.83 o 
   2   3   9       28.08       28.33      7.39 o 
   3   3   9       16.67       20.95      6.73 o 
   4   3   9        5.35       12.91      6.32 o 
   5   3   9       52.11       67.00     20.50 o 
   6   3   9        4.66        2.79      6.36 o 
   7   3   9        1.99       10.49      7.38 o 
   8   3   9       33.24       21.70      8.79 o 
  -8   4   9        5.86        7.18      6.93 o 
  -7   4   9        9.99       16.20      8.62 o 
  -6   4   9       22.10       22.58      9.27 o 
  -5   4   9      204.75      223.67     24.88 o 
  -4   4   9       19.79       20.55     15.59 o 
  -3   4   9       90.88       86.79     12.34 o 
  -2   4   9      157.15      173.90     16.50 o 
  -1   4   9       77.15       75.20     12.76 o 
   0   4   9        9.58        2.63      4.26 o 
   1   4   9       28.78       23.35      7.38 o 
   2   4   9        6.66        4.00      4.57 o 
   3   4   9        3.57        3.51      4.89 o 
   4   4   9       39.49       37.01      7.76 o 
   5   4   9      148.54      178.15     48.01 o 
   6   4   9        6.82       14.66      7.49 o 
   7   4   9      106.69      155.16     29.02 o 
  -7   5   9        0.67        1.74      7.52 o 
  -6   5   9       10.54       18.53     16.47 o 
  -5   5   9       35.31       39.80     11.23 o 
  -4   5   9       21.51       13.65     11.89 o 
  -3   5   9        7.87        3.74      6.54 o 
  -2   5   9       42.19       33.73     17.01 o 
  -1   5   9       59.80       66.56     35.67 o 
   0   5   9       31.41       36.23      7.58 o 
   1   5   9      127.96      154.64     27.06 o 
   2   5   9      110.61      129.47     12.74 o 
   3   5   9        0.24       -2.79      4.74 o 
   4   5   9      132.05      152.08     14.06 o 
   5   5   9       14.50       16.39      8.20 o 
  -4   6   9        3.15       10.62      7.95 o 
  -3   6   9        0.63       -3.35      6.39 o 
  -2   6   9       49.12       65.85     20.07 o 
  -1   6   9        0.67       10.25      6.92 o 
   0   6   9        7.42        5.13      7.01 o 
   1   6   9        3.47        4.61      7.00 o 
   2   6   9       10.42        6.87      5.96 o 
  -9   0  10       16.86       18.88      9.92 o 
  -8   0  10       24.61       14.83     10.69 o 
  -7   0  10        0.02       -0.65      8.29 o 
  -6   0  10      102.24       79.85     17.24 o 
  -5   0  10      501.83      539.62     27.41 o 
  -4   0  10      128.97      133.74     12.19 o 
  -3   0  10        0.51       -0.29      4.93 o 
  -2   0  10      501.72      552.70     26.42 o 
  -1   0  10      197.56      227.88     17.59 o 
   0   0  10        0.58        7.99      8.40 o 
   1   0  10      637.66      768.49     30.85 o 
   2   0  10       15.14        8.16      6.08 o 
   3   0  10       10.66       20.06     10.03 o 
   4   0  10       79.31       71.12     15.71 o 
   5   0  10      292.94      260.95     28.39 o 
   6   0  10        3.55       -4.80      7.85 o 
   7   0  10        3.00       -1.09      8.29 o 
   8   0  10        9.14        3.27     10.90 o 
  -9   1  10       26.22       40.96     11.35 o 
  -8   1  10      161.16      166.95     16.51 o 
  -7   1  10        5.04        3.49      6.42 o 
  -6   1  10       60.91       62.24      9.23 o 
  -5   1  10       10.60        4.71      5.12 o 
  -4   1  10       33.37       34.57      7.23 o 
  -3   1  10       45.03       56.83     13.96 o 
  -2   1  10      610.93      659.19     23.97 o 
  -1   1  10       49.38       43.13      7.03 o 
   0   1  10       13.47       15.21     12.32 o 
   1   1  10        4.90        3.78      3.87 o 
   2   1  10      190.47      209.51     13.52 o 
   3   1  10        1.76        8.54      5.97 o 
   4   1  10       82.27       82.66     12.17 o 
   5   1  10       33.15       29.02      8.44 o 
   6   1  10        0.68        0.64      5.94 o 
   7   1  10       24.01       25.63      9.02 o 
  -9   2  10       55.93       55.88     11.41 o 
  -8   2  10        8.97        4.35      5.44 o 
  -7   2  10        5.02       13.21      7.32 o 
  -6   2  10        6.77        3.00      7.96 o 
  -5   2  10      210.71      220.46     19.49 o 
  -4   2  10        0.09       -1.59      5.39 o 
  -3   2  10        4.17        7.92      6.22 o 
  -2   2  10      115.29      144.42     15.93 o 
  -1   2  10       97.87       76.03     12.55 o 
   0   2  10       30.48       33.74     13.85 o 
   1   2  10      262.69      298.21     15.74 o 
   2   2  10      262.34      288.04     16.28 o 
   3   2  10        2.76        7.37      6.32 o 
   4   2  10        0.43        2.29      5.86 o 
   5   2  10      139.07      146.50     16.81 o 
   6   2  10       13.93       10.80      7.54 o 
   7   2  10       25.30       31.10      9.90 o 
  -8   3  10        2.14        2.63      7.54 o 
  -7   3  10        1.19       -2.77      6.98 o 
  -6   3  10        0.40       -0.39      6.01 o 
  -5   3  10        0.08        8.32      6.64 o 
  -4   3  10       63.01       56.85     10.64 o 
  -3   3  10       31.23       26.61      8.66 o 
  -2   3  10      199.47      222.52     20.85 o 
  -1   3  10       23.50        2.68      5.53 o 
   0   3  10        5.83        5.28      9.60 o 
   1   3  10       22.66       19.66      8.10 o 
   2   3  10      215.90      223.49     26.33 o 
   3   3  10        4.35        8.60      5.48 o 
   4   3  10      265.89      299.25     23.08 o 
   5   3  10       79.16       66.13     36.10 o 
   6   3  10        3.68        6.73      7.14 o 
  -6   4  10       36.05       39.80     13.85 o 
  -5   4  10       22.07       17.00      8.00 o 
  -4   4  10        1.20       -5.40      5.40 o 
  -3   4  10       11.04       15.99     12.76 o 
  -2   4  10        2.05        3.87      6.36 o 
  -1   4  10       93.55       88.25     27.82 o 
   0   4  10        0.65        5.25      5.94 o 
   1   4  10      141.11      134.63     15.35 o 
   2   4  10        7.66        7.79      6.13 o 
   3   4  10       17.39       13.36      7.24 o 
   4   4  10        3.84       -5.58      6.40 o 
   5   4  10        6.19       -5.63      5.63 o 
  -4   5  10        3.34       -5.19      6.27 o 
  -3   5  10        0.26        1.36      6.29 o 
  -2   5  10       15.87        6.63      7.24 o 
  -1   5  10       17.77       11.66     10.47 o 
   0   5  10        0.63       -2.18      9.16 o 
   1   5  10        0.00        1.80      7.09 o 
   2   5  10        0.91       14.36      7.25 o 
  -7   1  11       13.50       12.46      6.66 o 
  -6   1  11        0.86       -4.96      4.96 o 
  -5   1  11       36.89       15.67      7.15 o 
  -4   1  11       18.43       25.53      7.19 o 
  -3   1  11        3.86        7.07      5.71 o 
  -2   1  11       36.09       41.47      7.64 o 
  -1   1  11       88.71       79.03     11.02 o 
   0   1  11        4.72       -4.23      4.23 o 
   1   1  11        9.34        2.70      6.01 o 
   2   1  11       10.16       13.60      7.20 o 
   3   1  11        0.06        6.17      6.58 o 
   4   1  11        8.50       10.28      8.07 o 
   5   1  11        3.50        3.49      7.17 o 
  -6   2  11        0.02       14.56      7.71 o 
  -5   2  11        8.44        7.52      7.07 o 
  -4   2  11        0.42        5.60      6.93 o 
  -3   2  11        0.03       -0.07      5.94 o 
  -2   2  11        1.04        1.85      6.08 o 
  -1   2  11        6.41        2.41      5.94 o 
   0   2  11        1.51       -4.56      5.37 o 
   1   2  11       14.05        7.42      8.94 o 
   2   2  11        7.98       12.91      5.56 o 
   3   2  11        0.08        8.88      6.78 o 
   4   2  11        6.32       13.09      7.63 o 
   5   2  11        2.52        1.02      6.76 o 
  -5   3  11       26.56       46.05     11.25 o 
  -4   3  11        2.46        6.29      7.38 o 
  -3   3  11        0.24        1.61      6.55 o 
  -2   3  11        2.65       -2.73      6.65 o 
  -1   3  11        4.18       11.54      7.24 o 
   0   3  11        6.38       12.21     10.03 o 
   1   3  11        1.19       12.21     10.90 o 
   2   3  11        1.59        0.35      5.25 o 
   3   3  11       13.05        6.73     11.12 o 
  -3   4  11        0.14       -4.94      6.78 o 
  -2   4  11        1.42        2.42      7.16 o 
  -1   4  11        6.04        9.15     12.10 o 
   0   4  11        0.19        3.05      8.50 o 
   1   4  11        2.69        4.36     10.69 o 
  -4   0  12       27.87       39.16     11.09 o 
  -3   0  12        0.87       -3.17      6.78 o 
  -2   0  12       27.95       24.18      9.10 o 
  -1   0  12       72.75       64.55     13.20 o 
   0   0  12       12.22        3.40      7.16 o 
   1   0  12        3.25       -1.53      9.38 o 
   2   0  12        5.96        0.22      9.60 o 
  -4   1  12       16.84       12.32      5.15 o 
  -3   1  12        5.62        2.13      5.11 o 
  -2   1  12        0.64       -0.68      5.91 o 
  -1   1  12        4.56        4.04      5.70 o 
   0   1  12        0.95        1.01      6.17 o 
   1   1  12        1.98        0.00      8.94 o 
   2   1  12        0.03       -3.71      9.60 o 
  -2   2  12        1.90        0.06      6.18 o 
  -1   2  12        0.75        1.18      6.85 o 
   0   2  12        3.54        4.14     10.47 o 
                                                 
